# Supplementary material for: Formation of Hybrid Spherical Silica Particles Using a Novel Alkoxy-Functional Polysilsesquioxane Macromonomer as a Precursor in an Acid-Catalyzed Sol-Gel Process
Source: Materials (Basel). 2025 Jul 17;18(14):3357. doi: 10.3390/ma18143357 (PMC12298626; doi:10.3390/ma18143357)
Supplement: Supplementary file 1 [file materials-18-03357-s001.zip]

Archive with 1 entries (1 files):
- materials-3702987-supplementary.pdf
